# Supplementary material for: ctDNA as an Objective Marker for Postoperative Residual Disease in Primary Advanced High-Grade Serous Ovarian Cancer
Source: Cancers (Basel). 2025 Feb 25;17(5):786. doi: 10.3390/cancers17050786 (PMC11899276; doi:10.3390/cancers17050786)
Supplement: Supplementary file 1 [file cancers-17-00786-s001.zip]

Archive with 1 entries (1 files):
- cancers-3399987-Supplementary File.xlsx
